# Supplementary material for: Effect of Dendritic Side Groups on the Mobility of Modified Poly(epichlorohydrin) Copolymers
Source: Polymers (Basel). 2021 Jun 13;13(12):1961. doi: 10.3390/polym13121961 (PMC8231771; doi:10.3390/polym13121961)
Supplement: Supplementary file 1 [file polymers-13-01961-s001.zip]

Archive with 1 entries (1 files):
- polymers-1246612-supplementary.pdf
